# Supplementary material for: A Low-Glucose Eating Pattern Improves Biomarkers of Postmenopausal Breast Cancer Risk: An Exploratory Secondary Analysis of a Randomized Feasibility Trial
Source: Nutrients. 2021 Dec 16;13(12):4508. doi: 10.3390/nu13124508 (PMC8707938; doi:10.3390/nu13124508)
Supplement: Supplementary file 1 [file nutrients-13-04508-s001.zip]

Archive with 1 entries (1 files):
- nutrients-1467344-supplementary.pdf
